# Supplementary material for: Enhancing the Thermal Stability of Ionogels: Synthesis and Properties of Triple Ionic Liquid/Halloysite/MCC Ionogels
Source: Molecules. 2021 Oct 14;26(20):6198. doi: 10.3390/molecules26206198 (PMC8538352; doi:10.3390/molecules26206198)
Supplement: Supplementary file 1 [file molecules-26-06198-s001.zip]

Archive with 1 entries (1 files):
- molecules-1390823-supplementary.pdf
